# Supplementary material for: Malaria parasites undergo a rapid and extensive metamorphosis after invasion of the host erythrocyte
Source: EMBO Rep. 2025 Apr 4;26(10):2545–73. doi: 10.1038/s44319-025-00435-3 (PMC12116788; doi:10.1038/s44319-025-00435-3)
Supplement: Supplementary file 3 — Movie EV1 [file 44319_2025_435_MOESM3_ESM.zip]

Archive with 5 entries (4 files):
- Freville Movie EV1/
- Freville Movie EV1/Fre╠üville Movie EV1.mp4
- __MACOSX/Freville Movie EV1/._Fre╠üville Movie EV1.mp4
- Freville Movie EV1/Movie EV1.txt
- __MACOSX/Freville Movie EV1/._Movie EV1.txt
