# Supplementary material for: Malaria parasites undergo a rapid and extensive metamorphosis after invasion of the host erythrocyte
Source: EMBO Rep. 2025 Apr 4;26(10):2545–73. doi: 10.1038/s44319-025-00435-3 (PMC12116788; doi:10.1038/s44319-025-00435-3)
Supplement: Supplementary file 3 — Movie EV1 [file 44319_2025_435_MOESM3_ESM.zip › Freville Movie EV1/Movie EV1.txt]

Movie EV1. Live-cell imaging of Plasmodium knowlesi-infected erythrocyte. Note the transition from an amoeboid shape to a round shape, after which the parasite once again assumes an amoeboid shape. Image was captured in real time.
