# Supplementary material for: Malaria parasites undergo a rapid and extensive metamorphosis after invasion of the host erythrocyte
Source: EMBO Rep. 2025 Apr 4;26(10):2545–73. doi: 10.1038/s44319-025-00435-3 (PMC12116788; doi:10.1038/s44319-025-00435-3)
Supplement: Supplementary file 4 — Movie EV2 [file 44319_2025_435_MOESM4_ESM.zip]

Archive with 5 entries (4 files):
- Freville Movie EV2/
- Freville Movie EV2/Fre╠üville Movie EV2.mp4
- __MACOSX/Freville Movie EV2/._Fre╠üville Movie EV2.mp4
- Freville Movie EV2/Movie EV2.txt
- __MACOSX/Freville Movie EV2/._Movie EV2.txt
