# Supplementary material for: Malaria parasites undergo a rapid and extensive metamorphosis after invasion of the host erythrocyte
Source: EMBO Rep. 2025 Apr 4;26(10):2545–73. doi: 10.1038/s44319-025-00435-3 (PMC12116788; doi:10.1038/s44319-025-00435-3)
Supplement: Supplementary file 7 — Movie EV5 [file 44319_2025_435_MOESM7_ESM.zip]

Archive with 7 entries (6 files):
- Freville Movie EV5/
- Freville Movie EV5/.DS_Store
- __MACOSX/Freville Movie EV5/._.DS_Store
- Freville Movie EV5/Fre╠üville Movie EV5.avi
- __MACOSX/Freville Movie EV5/._Fre╠üville Movie EV5.avi
- Freville Movie EV5/Movie EV5.txt
- __MACOSX/Freville Movie EV5/._Movie EV5.txt
