# Supplementary material for: Malaria parasites undergo a rapid and extensive metamorphosis after invasion of the host erythrocyte
Source: EMBO Rep. 2025 Apr 4;26(10):2545–73. doi: 10.1038/s44319-025-00435-3 (PMC12116788; doi:10.1038/s44319-025-00435-3)
Supplement: Supplementary file 8 — Movie EV6 [file 44319_2025_435_MOESM8_ESM.zip › Freville Movie EV6/Movie EV6.txt]

Movie EV6. Live-cell imaging of DMSO-treated PV6-DiCre parasites 2-3 hours after removal of egress inhibitor. Note the movement of the limbs of the parasites. Images were collected at a rate of 1 image/10 seconds and frame rate of the movie is 7 frames/sec.
