# Supplementary material for: Malaria parasites undergo a rapid and extensive metamorphosis after invasion of the host erythrocyte
Source: EMBO Rep. 2025 Apr 4;26(10):2545–73. doi: 10.1038/s44319-025-00435-3 (PMC12116788; doi:10.1038/s44319-025-00435-3)
Supplement: Supplementary file 9 — Movie EV7 [file 44319_2025_435_MOESM9_ESM.zip]

Archive with 5 entries (4 files):
- Freville Movie EV7/
- Freville Movie EV7/Freville Movie EV7.mp4
- __MACOSX/Freville Movie EV7/._Freville Movie EV7.mp4
- Freville Movie EV7/Movie EV7.txt
- __MACOSX/Freville Movie EV7/._Movie EV7.txt
