# Supplementary material for: Malaria parasites undergo a rapid and extensive metamorphosis after invasion of the host erythrocyte
Source: EMBO Rep. 2025 Apr 4;26(10):2545–73. doi: 10.1038/s44319-025-00435-3 (PMC12116788; doi:10.1038/s44319-025-00435-3)
Supplement: Supplementary file 9 — Movie EV7 [file 44319_2025_435_MOESM9_ESM.zip › Freville Movie EV7/Movie EV7.txt]

Movie EV7. Serial block face scanning electron microscopy dataset of DMSO-treated parasites 2 hours post-removal of the egress inhibitor.  The section thickness (Z resolution) is 50 nm, and each dataset consist of 439 images (pixel dimension and X?Y resolution). Note that this experiment was set up with a high ratio of schizonts to uninfected erythrocytes to maximize invasion. This resulted in a high number of free merozoites. 
