# Supplementary material for: Malaria parasites undergo a rapid and extensive metamorphosis after invasion of the host erythrocyte
Source: EMBO Rep. 2025 Apr 4;26(10):2545–73. doi: 10.1038/s44319-025-00435-3 (PMC12116788; doi:10.1038/s44319-025-00435-3)
Supplement: Supplementary file 10 — Movie EV8 [file 44319_2025_435_MOESM10_ESM.zip › Freville Movie EV8/Movie EV8.txt]

Movie EV8. Serial block face scanning electron microscopy dataset of rapamycin-treated parasites 2 hours post-removal of the egress inhibitor.  The section thickness (Z resolution) is 70 nm, and each dataset consist of 221 images (pixel dimension and X?Y resolution). Note that this experiment was set up with a high ratio of schizonts to uninfected erythrocytes to maximize invasion. This resulted in a high number of free merozoites.
