# Supplementary material for: Malaria parasites undergo a rapid and extensive metamorphosis after invasion of the host erythrocyte
Source: EMBO Rep. 2025 Apr 4;26(10):2545–73. doi: 10.1038/s44319-025-00435-3 (PMC12116788; doi:10.1038/s44319-025-00435-3)
Supplement: Supplementary file 11 — Movie EV9 [file 44319_2025_435_MOESM11_ESM.zip › Freville Movie EV9/Movie EV9.txt]

Movie EV9. SBF?SEM imaging and 3D model of erythrocytes infected with wildtype parasites or parasites lacking PV6. Movies consists of consecutive SBF?SEM sections. Erythrocytes and parasites used in the model are labelled in red and cyan, respectively. 
