# Supplementary material for: Malaria parasites undergo a rapid and extensive metamorphosis after invasion of the host erythrocyte
Source: EMBO Rep. 2025 Apr 4;26(10):2545–73. doi: 10.1038/s44319-025-00435-3 (PMC12116788; doi:10.1038/s44319-025-00435-3)
Supplement: Supplementary file 12 — Source data Fig. 1 [file 44319_2025_435_MOESM12_ESM.zip]

Archive with 63 entries (55 files):
- 1+/
- 1+/.DS_Store
- __MACOSX/1+/._.DS_Store
- 1+/1G+/
- 1+/1C+/
- __MACOSX/1+/._1C+
- 1+/1D +/
- 1+/1A+/
- 1+/1B+/
- 1+/1F+/
- 1+/1E+/
- 1+/1G+/.DS_Store
- __MACOSX/1+/1G+/._.DS_Store
- 1+/1G+/ndseq4009-0001white.tif
- __MACOSX/1+/1G+/._ndseq4009-0001white.tif
- 1+/1G+/ndseq4009-0001orangeRGB.tif
- __MACOSX/1+/1G+/._ndseq4009-0001orangeRGB.tif
- 1+/1G+/Pk amoeboid white ndseq28536_crop-0017RGB320.tif
- __MACOSX/1+/1G+/._Pk amoeboid white ndseq28536_crop-0017RGB320.tif
- 1+/1G+/ndseq4009-0001orange.tif
- __MACOSX/1+/1G+/._ndseq4009-0001orange.tif
- 1+/1G+/Pk amoeboid orange ndseq28536_crop-0015RGB.tif
- __MACOSX/1+/1G+/._Pk amoeboid orange ndseq28536_crop-0015RGB.tif
- 1+/1G+/Pk amoeboid orange ndseq28536_crop-0015.tif
- __MACOSX/1+/1G+/._Pk amoeboid orange ndseq28536_crop-0015.tif
- 1+/1G+/ndseq4009-0001whiteRGB.tif
- __MACOSX/1+/1G+/._ndseq4009-0001whiteRGB.tif
- 1+/1G+/Pk amoeboid white ndseq28536_crop-0017RGB.tif
- __MACOSX/1+/1G+/._Pk amoeboid white ndseq28536_crop-0017RGB.tif
- 1+/1C+/20240130 inv movie 002_crop002.avi
- __MACOSX/1+/1C+/._20240130 inv movie 002_crop002.avi
- 1+/1D +/Time to amoeboid formation_live_review_20112024.prism
- __MACOSX/1+/1D +/._Time to amoeboid formation_live_review_20112024.prism
- 1+/1D +/Time to amoeboid formation_live_review_20112024.xlsx
- __MACOSX/1+/1D +/._Time to amoeboid formation_live_review_20112024.xlsx
- 1+/1D +/Time to amoeboid formation movies.prism
- __MACOSX/1+/1D +/._Time to amoeboid formation movies.prism
- 1+/1A+/DMSO 5 flaskRGB.tif
- __MACOSX/1+/1A+/._DMSO 5 flaskRGB.tif
- 1+/1A+/DMSO 1 amoeboid crop 320.tif
- __MACOSX/1+/1A+/._DMSO 1 amoeboid crop 320.tif
- 1+/1A+/DMSO 4 squareRGB.tif
- __MACOSX/1+/1A+/._DMSO 4 squareRGB.tif
- 1+/1B+/Time to amoeboid formation fixed_review_19112024.prism
- __MACOSX/1+/1B+/._Time to amoeboid formation fixed_review_19112024.prism
- 1+/1B+/Ameboid_formation_timing_1B_review_19112024.xlsx
- __MACOSX/1+/1B+/._Ameboid_formation_timing_1B_review_19112024.xlsx
- 1+/1B+/Time to amoeboid formation fixed.prism
- __MACOSX/1+/1B+/._Time to amoeboid formation fixed.prism
- 1+/1B+/Ring timing January 21, 26.xlsx
- __MACOSX/1+/1B+/._Ring timing January 21, 26.xlsx
- 1+/1F+/Invasions HBBS, cyclo Pk Dec 2023.prism
- __MACOSX/1+/1F+/._Invasions HBBS, cyclo Pk Dec 2023.prism
- 1+/1F+/Percentage_ameoboid_HBBS_cyclo_PK_review_20112024.xlsx
- __MACOSX/1+/1F+/._Percentage_ameoboid_HBBS_cyclo_PK_review_20112024.xlsx
- 1+/1F+/Percentage_ameoboid_HBBS_cyclo_Pk_review_20112024.prism
- __MACOSX/1+/1F+/._Percentage_ameoboid_HBBS_cyclo_Pk_review_20112024.prism
- 1+/1E+/HBBS crop 320.tif
- __MACOSX/1+/1E+/._HBBS crop 320.tif
- 1+/1E+/cyclo crop 320.tif
- __MACOSX/1+/1E+/._cyclo crop 320.tif
- 1+/1E+/DMSO 1 amoeboid crop 320.tif
- __MACOSX/1+/1E+/._DMSO 1 amoeboid crop 320.tif
