# Supplementary material for: Malaria parasites undergo a rapid and extensive metamorphosis after invasion of the host erythrocyte
Source: EMBO Rep. 2025 Apr 4;26(10):2545–73. doi: 10.1038/s44319-025-00435-3 (PMC12116788; doi:10.1038/s44319-025-00435-3)
Supplement: Supplementary file 12 — Source data Fig. 1 [file 44319_2025_435_MOESM12_ESM.zip › 1+/1D +/Time to amoeboid formation_live_review_20112024.xlsx]

## Sheet: Sheet1
Time from invasion to amoeboid formation (minutes)
	Parasite	Time (mins)
	1	12.25
	2	17.71
	3	32.76
	4	47.4
	5	28.65
	6	14.56
	7	12.58
	8	17.4
	9	13.63
	10	17.58
	11	7.96
	12	32.88
	13	15.5
	14	9.26
	15	4.6
	16	15
	17	25.13
	18	9.56
	19	8.43
