# Supplementary material for: Malaria parasites undergo a rapid and extensive metamorphosis after invasion of the host erythrocyte
Source: EMBO Rep. 2025 Apr 4;26(10):2545–73. doi: 10.1038/s44319-025-00435-3 (PMC12116788; doi:10.1038/s44319-025-00435-3)
Supplement: Supplementary file 12 — Source data Fig. 1 [file 44319_2025_435_MOESM12_ESM.zip › 1+/1B+/Ameboid_formation_timing_1B_review_19112024.xlsx]

## Sheet: Raw data
Time to ameboid formation_fixed cells
Experiment 1
			Amoeboid	Round					Amoeboid	Round					Amoeboid	Round					Amoeboid	Round					Amoeboid	Round
20 mins	Picture 1	1.1	1	1		25 mins	Picture 1	1.1	0	2		30 mins	Picture 1	1.1	4	2		40 mins	Picture 1	1.1		2		60 mins	Picture 1	1.1	1	0
		1.2		1				1.2	2	1				1.2	3					1.2		2				1.2	4	0
		1.3						1.3	1					1.3	3	1				1.3	3	3				1.3	2	3
		2.1						2.1	3					2.1	4	2				2.1	6	3				2.1	1	1
		2.2		2				2.2	1					2.2	5	3				2.2	2	1				2.2	2	2
		2.3	1					2.3	1	2				2.3		1				2.3	4	1				2.3	3	1
		3.1		2				3.1	1	2				3.1	3	1				3.1	1	1				3.1	2	3
		3.2						3.2	3	1				3.2	1	2				3.2	3	1				3.2	2	0
		3.3		2				3.3		1				3.3						3.3	0	1				3.3	4	1
	Picture 2	1.1	1	3			Picture 2	1.1	1	2			Picture 2	1.1	3	1			Picture 2	1.1	2	1			Picture 2	1.1	2	0
		1.2						1.2	1	2				1.2	4	3				1.2	4	4				1.2	2	1
		1.3	2	2				1.3	2	2				1.3	3	1				1.3	2	2				1.3
		2.1	1	1				2.1	4	3				2.1	4	3				2.1	1	1				2.1	3	1
		2.2						2.2	3	5				2.2	2	2				2.2	4	2				2.2	5	1
		2.3	1	1				2.3	1	1				2.3	4	1				2.3	3	2				2.3	2	0
		3.1						3.1	3	1				3.1	7	2				3.1	2	1				3.1	8	2
		3.2	1	1				3.2						3.2	3	0				3.2	3	4				3.2	2	1
		3.3	1	2				3.3	0	2				3.3	3	1				3.3	2	1				3.3	3	1
	Picture 3	1.1	1				Picture 3	1.1	3	4			Picture 3	1.1	2	5			Picture 3	1.1	1	4			Picture 3	1.1	3	1
		1.2	1					1.2	1	2				1.2	1	1				1.2	3	3				1.2	2	5
		1.3						1.3	2	1				1.3	3	0				1.3	2	3				1.3	5	1
		2.1	1	2				2.1	3	2				2.1	2	2				2.1	0	3				2.1	4	1
		2.2		2				2.2	2	2				2.2	3	2				2.2	0	3				2.2	6	3
		2.3						2.3	2	0				2.3	6					2.3	4	1				2.3	2	2
		3.1						3.1	2	1				3.1	6	2				3.1	2	3				3.1	5	5
		3.2	1					3.2	1					3.2	2	2				3.2	3	4				3.2	6	4
		3.3		1				3.3	1	2				3.3	5	1				3.3	3	3				3.3	1	0
	Picture 4	1.1	2	2			Picture 4	1.1	1	0									Picture 4	1.1	3	2			Picture 4	1.1	4	3
		1.2		2				1.2	3	1										1.2	2	2				1.2	4	0
		1.3	2					1.3	1											1.3	2	2				1.3	4	2
		2.1	1					2.1	1	1										2.1	4	1				2.1	6	1
		2.2						2.2		2										2.2	2	1				2.2	4	1
		2.3		1				2.3	5	3										2.3	3	2				2.3	1	2
		3.1	1	3				3.1	4	2										3.1	1	3				3.1	3	2
		3.2	2	1				3.2	6	1										3.2	4	2				3.2	5	2
		3.3	2	1				3.3	2											3.3	4	3				3.3	1	2
								Total	67	51				Total	86	41										Total	114	55
	5	1.1	1	2				Percentage	56.7797	43.2203				Percentage	67.7165	32.2835			Picture 4	1.1	3	0				Percentage	67.4556	32.5444
		1.2																		1.2	1	3
		1.3		2																1.3	1	2
		2.1	1	2																2.1	4	1
		2.2	0	3																2.2	4	1
		2.3																		2.3	5	4
		3.1	1																	3.1	2	0
		3.2																		3.2	2	1
		3.3																		3.3	3	1
																				Total	110	91
	6	1.1		1																Percentage	54.7264	45.2736
		1.2		1
		1.3	1
		2.1	1
		2.2	1	1
		2.3	1
		3.1		1
		3.2		1
		3.3	1	1
		Total	31	48
		Percentage	39.2405	60.7595
Experiment 2
			Amoeboid	Round					Amoeboid	Round					Amoeboid	Round					Amoeboid	Round					Amoeboid	Round
20 mins	Picture 1	1.1		1		25 mins	Picture 1	1.1				30 mins	Picture 1	1.1	1	1		40 mins	Picture 1	1.1	1	1		60 mins	Picture 1	1.1	2	1
		1.2						1.2						1.2		3				1.2		3				1.2	2	1
		1.3						1.3						1.3		1				1.3	5	2				1.3	4	1
		2.1						2.1						2.1						2.1	3	2				2.1	2	1
		2.2	1					2.2						2.2		1				2.2	2	3				2.2	2	0
		2.3	1					2.3						2.3						2.3	1	1				2.3	1	2
		3.1						3.1						3.1	1					3.1	3	3				3.1	2	0
		3.2						3.2		1				3.2						3.2	3	0				3.2	3	1
		3.3	1					3.3						3.3	1					3.3	4	2				3.3	4	0
	Picture 2	1.1					Picture 2	1.1					Picture 2	1.1	1				Picture 2	1.1	3	2			Picture 2	1.1
		1.2						1.2	1					1.2						1.2	1	2				1.2	2	0
		1.3						1.3	2					1.3	1					1.3	6	1				1.3	2	0
		2.1						2.1		1				2.1	1	1				2.1		1				2.1	0	2
		2.2	1					2.2	1					2.2		1				2.2	3	0				2.2	3	3
		2.3						2.3						2.3						2.3	3	2				2.3	5	2
		3.1						3.1	1	2				3.1						3.1	2	1				3.1	1	1
		3.2						3.2						3.2	1					3.2	3	2				3.2	5	0
		3.3						3.3						3.3	1	1				3.3	1	1				3.3	2	1
	Picture 3	1.1		2			Picture 3	1.1					Picture 3	1.1		3			Picture 3	1.1	3	1			Picture 3	1.1	4	2
		1.2						1.2						1.2	2					1.2	0	2				1.2	1	0
		1.3						1.3						1.3		2				1.3	3	1				1.3	3	3
		2.1						2.1						2.1						2.1	2	0				2.1	2	1
		2.2	2	1				2.2	1	1				2.2	2	1				2.2	3	2				2.2	0	2
		2.3						2.3						2.3						2.3	4	0				2.3	1	1
		3.1						3.1		1				3.1	1					3.1	1	1				3.1	1	2
		3.2						3.2						3.2						3.2	1	0				3.2	1	0
		3.3						3.3						3.3						3.3	4	1				3.3	4	1
	Picture 4	1.1					Picture 4	1.1					Picture 4	1.1					Picture 4	1.1	4	1			Picture 4	1.1	0	1
		1.2						1.2						1.2	1	1				1.2	4	3				1.2	1	0
		1.3						1.3	1	1				1.3	1					1.3	5	2				1.3	6	3
		2.1		1				2.1						2.1						2.1	5	1				2.1	3	4
		2.2		1				2.2	2					2.2	1					2.2	2	2				2.2	2	2
		2.3						2.3		1				2.3		1				2.3	2	1				2.3	3	2
		3.1						3.1	1					3.1	1	1				3.1	3	4				3.1	4	2
		3.2						3.2						3.2						3.2	5	2				3.2	2	4
		3.3	1					3.3						3.3		1				3.3	2	4				3.3	1	2
																				Total	97	57				Total	81	48
	Picture 5	1.1	1				Picture 5	1.1		2			Picture 5	1.1						Percentage	62.987	37.013				Percentage	62.7907	37.2093
		1.2	1					1.2						1.2	1
		1.3	1					1.3						1.3		2
		2.1						2.1						2.1		1
		2.2						2.2	1					2.2	1
		2.3						2.3						2.3
		3.1	1					3.1						3.1	1
		3.2						3.2						3.2	1	1
		3.3						3.3						3.3	1
	Picture 6	1.1		1			Picture 6	1.1					Picture 6	1.1
		1.2						1.2						1.2	1
		1.3						1.3		2				1.3
		2.1						2.1						2.1
		2.2	1					2.2	2	1				2.2		2
		2.3						2.3						2.3
		3.1						3.1						3.1		1
		3.2						3.2		1				3.2		1
		3.3						3.3						3.3	2	1
		Total	12	7				Total	13	14				Total	25	28
		Percentage	63.1579	36.8421				Percentage	48.1481	51.8519				Percentage	47.1698	52.8302

## Sheet: Analysis
		Date
	Time	21	28
Percent amoeboid	15
	18
	20
	25
	20
	40
	60
