# Supplementary material for: Malaria parasites undergo a rapid and extensive metamorphosis after invasion of the host erythrocyte
Source: EMBO Rep. 2025 Apr 4;26(10):2545–73. doi: 10.1038/s44319-025-00435-3 (PMC12116788; doi:10.1038/s44319-025-00435-3)
Supplement: Supplementary file 12 — Source data Fig. 1 [file 44319_2025_435_MOESM12_ESM.zip › 1+/1B+/Ring timing January 21, 26.xlsx]

## Sheet: Raw data
Invasion timecourse January 21
				Amoeboid	Round	merozoite										Amoeboid	Round	merozoite				Amoeboid	Round	merozoite				Amoeboid	Round	merozoite				Amoeboid	Round	merozoite				Amoeboid	Round	merozoite
..January 21	15	1 (ndseq27090)	1.1										20	1 (ndseq14376)	1.1	1	1		25	1(ndseq32125)	1.1	0	2		30	1(ndseq22128)	1.1	4	2		40	1 (ndseq4744)	1.1		2		60	1 (ndseq)	1.1	1	0
			1.2												1.2		1				1.2	2	1				1.2	3					1.2		2				1.2	4	0
			1.3												1.3						1.3	1					1.3	3	1				1.3	3	3				1.3	2	3
			2.1												2.1						2.1	3		Twist!			2.1	4	2				2.1	6	3				2.1	1	1
			2.2												2.2		2				2.2	1					2.2	5	3				2.2	2	1				2.2	2	2
			2.3												2.3	1		Applique?			2.3	1	2				2.3		1				2.3	4	1				2.3	3	1
			3.1												3.1		2				3.1	1	2				3.1	3	1				3.1	1	1				3.1	2	3
			3.2												3.2						3.2	3	1				3.2	1	2				3.2	3	1				3.2	2	0
			3.3	1											3.3		2				3.3		1				3.3						3.3	0	1				3.3	4	1
		2 (ndseq28736)	1.1											2(ndseq17795)	1.1	1	3			2 (ndseq5117)	1.1	1	2			2(ndseq22128)	1.1	3	1			2 (ndseq8310)	1.1	2	1	Echinocytosis		2 (ndseq5559)	1.1	2	0
			1.2		1	?									1.2						1.2	1	2				1.2	4	3				1.2	4	4				1.2	2	1
			1.3												1.3	2	2				1.3	2	2				1.3	3	1				1.3	2	2				1.3
			2.1												2.1	1	1				2.1	4	3				2.1	4	3				2.1	1	1				2.1	3	1
			2.2												2.2						2.2	3	5				2.2	2	2				2.2	4	2				2.2	5	1
			2.3												2.3	1	1				2.3	1	1				2.3	4	1				2.3	3	2	Echinocytosis			2.3	2	0
			3.1												3.1						3.1	3	1				3.1	7	2				3.1	2	1				3.1	8	2
			3.2												3.2	1	1				3.2						3.2	3	0				3.2	3	4				3.2	2	1
			3.3												3.3	1	2				3.3	0	2				3.3	3	1				3.3	2	1				3.3	3	1
		3 (ndseq11124)	1.1											3 (ndseq21283)	1.1	1				3 (ndseq7818)	1.1	3	4			3(ndseq27284)	1.1	2	5			3 (ndseq11066)	1.1	1	4			3 (ndseq7760)	1.1	3	1
			1.2												1.2	1					1.2	1	2				1.2	1	1				1.2	3	3				1.2	2	5
			1.3												1.3						1.3	2	1				1.3	3	0				1.3	2	3				1.3	5	1
			2.1												2.1	1	2				2.1	3	2				2.1	2	2				2.1	0	3				2.1	4	1
			2.2		1 (invading?)										2.2		2				2.2	2	2				2.2	3	2				2.2	0	3				2.2	6	3
			2.3		1	?									2.3						2.3	2	0				2.3	6					2.3	4	1				2.3	2	2
			3.1												3.1						3.1	2	1				3.1	6	2				3.1	2	3				3.1	5	5
			3.2												3.2	1					3.2	1		nice amoeboid			3.2	2	2				3.2	3	4				3.2	6	4
			3.3												3.3		1				3.3	1	2				3.3	5	1				3.3	3	3				3.3	1	0
		4 (ndseq12796)	1.1											4 (ndseq23553)	1.1	2	2			4 (ndseq1831)	1.1	1	0									4 (ndseq14642)	1.1	3	2			4 (ndseq9876)	1.1	4	3
			1.2												1.2		2				1.2	3	1	nice amoeboid upper right, middle left									1.2	2	2				1.2	4	0
			1.3												1.3	2					1.3	1											1.3	2	2				1.3	4	2
			2.1	1		For figure									2.1	1					2.1	1	1										2.1	4	1				2.1	6	1
			2.2												2.2						2.2		2										2.2	2	1				2.2	4	1
			2.3												2.3		1				2.3	5	3										2.3	3	2				2.3	1	2
			3.1												3.1	1	3	Three in a row!			3.1	4	2										3.1	1	3				3.1	3	2
			3.2												3.2	2	1				3.2	6	1										3.2	4	2				3.2	5	2
			3.3		1	bound merozoite									3.3	2	1	Nice amoeboid (top)			3.3	2											3.3	4	3				3.3	1	2
																					Total	67	51				Total	86	41										Total	114	55
														5 (ndseq25858)	1.1	1	2				Percentage	56.7797	43.2203				Percentage	67.7165	32.2835			5 (ndseq21669)	1.1	3	0				Percentage	67.4556	32.5444
															1.2																		1.2	1	3
															1.3		2																1.3	1	2
															2.1	1	2																2.1	4	1
															2.2	0	3																2.2	4	1
															2.3																		2.3	5	4
															3.1	1		very extended parasite															3.1	2	0
															3.2																		3.2	2	1
															3.3																		3.3	3	1
																																	Total	110	91
														6 (nd28396)	1.1		1																Percentage	54.7264	45.2736
															1.2		1
															1.3	1
															2.1	1		nice amoeboid
															2.2	1	1
															2.3	1
															3.1		1	(invading)
															3.2		1
															3.3	1	1
															Total	31	48
															Percentage	39.2405	60.7595
				Amoeboid	Round	merozoite				Amoeboid	Round	merozoite				Amoeboid	Round	merozoite				Amoeboid	Round	merozoite				Amoeboid	Round	merozoite				Amoeboid	Round	merozoite				Amoeboid	Round	merozoite
..January 26	15	1 (ndseq4541)	1.1				18	1 (ndseq4541)	1.1				20	1 (ndseq)	1.1		1		25	1 (ndseq29510)	1.1				30	0 (ndseq7385)	1.1	1	1		40	1 (ndseq22466)	1.1	1	1		60	1 (ndseq 2932)	1.1	2	1
			1.2		1				1.2						1.2						1.2						1.2		3				1.2		3				1.2	2	1
			1.3		1	1?			1.3						1.3						1.3						1.3		1				1.3	5	2				1.3	4	1
			2.1						2.1						2.1						2.1						2.1						2.1	3	2				2.1	2	1
			2.2						2.2						2.2	1					2.2						2.2		1	just invaded?			2.2	2	3				2.2	2	0
			2.3						2.3		1				2.3	1					2.3						2.3						2.3	1	1				2.3	1	2
			3.1	1		(pressed against inside			3.1						3.1						3.1						3.1	1					3.1	3	3				3.1	2	0
			3.2						3.2						3.2						3.2		1				3.2						3.2	3	0				3.2	3	1
			3.3						3.3						3.3	1					3.3						3.3	1					3.3	4	2				3.3	4	0
		2 (ndseq5962)	1.1					3 (ndseq15553)	1.1		1			2 (ndseq23070	1.1					2 (ndseq30803)	1.1					1 (ndseq 9639)	1.1	1		Applique form		2 (ndseq25731)	1.1	3	2			2 (ndseq14657)	1.1
			1.2						1.2						1.2						1.2	1		nice amoeboid			1.2						1.2	1	2				1.2	2	0
			1.3						1.3						1.3						1.3	2					1.3	1					1.3	6	1				1.3	2	0
			2.1						2.1						2.1						2.1		1				2.1	1	1	Applique form			2.1		1				2.1	0	2
			2.2						2.2	1		flat against inside of erythrocyte			2.2	1					2.2	1					2.2		1				2.2	3	0				2.2	3	3
			2.3						2.3	1		point!			2.3						2.3						2.3						2.3	3	2				2.3	5	2
			3.1						3.1			2 flat cup-shapes			3.1						3.1	1	2				3.1						3.1	2	1				3.1	1	1
			3.2						3.2						3.2						3.2						3.2	1					3.2	3	2				3.2	5	0
			3.3						3.3						3.3						3.3						3.3	1	1				3.3	1	1	Echinocytosis			3.3	2	1
		3 (ndseq7118)	1.1					4 (ndseq6993)	1.1	1		flat against inside of erythrocyte		3 (ndseq 24402)	1.1		2	echinocytosis		3 (ndseq0011)	1.1					2 (ndseq11271)	1.1		3			3 (ndseq27697)	1.1	3	1			3 (ndseq16456)	1.1	4	2
			1.2						1.2						1.2						1.2						1.2	2					1.2	0	2				1.2	1	0
			1.3						1.3						1.3						1.3						1.3		2				1.3	3	1				1.3	3	3
			2.1	1					2.1						2.1						2.1						2.1						2.1	2	0				2.1	2	1
			2.2						2.2	1		flat against inside of erythrocyte			2.2	2	1				2.2	1	1				2.2	2	1	Applique form			2.2	3	2				2.2	0	2
			2.3						2.3		1				2.3						2.3						2.3						2.3	4	0				2.3	1	1
			3.1						3.1						3.1						3.1		1				3.1	1		Applique form			3.1	1	1				3.1	1	2
			3.2						3.2						3.2						3.2						3.2						3.2	1	0				3.2	1	0
			3.3						3.3		1				3.3						3.3						3.3						3.3	4	1				3.3	4	1
		4 (ndseq8300)	1.1					5 (ndseq18293)	1.1	1		flat against inside of erythrocyte		4 (ndseq)	1.1					4 (ndseq 1702)	1.1					3 (ndseq13120)	1.1					4 (ndseq31809)	1.1	4	1			4 (ndseq19405)	1.1	0	1
			1.2						1.2						1.2						1.2						1.2	1	1				1.2	4	3				1.2	1	0
			1.3						1.3						1.3						1.3	1	1				1.3	1					1.3	5	2				1.3	6	3
			2.1						2.1						2.1		1	but very extended nucleus			2.1						2.1						2.1	5	1				2.1	3	4
			2.2	1	1				2.2	1		??? Cup shape			2.2		1				2.2	2		nice flask			2.2	1					2.2	2	2				2.2	2	2
			2.3						2.3						2.3						2.3		1				2.3		1	Echinocytosis			2.3	2	1				2.3	3	2
			3.1						3.1						3.1						3.1	1					3.1	1	1	Echinocytosis			3.1	3	4				3.1	4	2
			3.2		1				3.2						3.2						3.2						3.2						3.2	5	2				3.2	2	4
			3.3						3.3						3.3	1					3.3						3.3		1	merozoite?			3.3	2	4				3.3	1	2
																																	Total	97	57				Total	81	48
		5 (ndseq9838)	1.1					7 (ndseq20693)	1.1					5 (ndseq26966)	1.1	1				5 (ndseq)	1.1		2			4 (ndseq19138)	1.1						Percentage	62.987	37.013				Percentage	62.7907	37.2093
			1.2						1.2	1					1.2	1					1.2						1.2	1
			1.3						1.3						1.3	1		Applique form?			1.3						1.3		2
			2.1	1					2.1						2.1						2.1						2.1		1
			2.2						2.2	1	1				2.2						2.2	1		looks like roadkill			2.2	1
			2.3		1				2.3						2.3						2.3						2.3
			3.1						3.1						3.1	1		Weird pointy one			3.1						3.1	1
			3.2						3.2						3.2						3.2						3.2	1	1	recenty invaded
			3.3	2		flattened form against inside of parasites			3.3						3.3						3.3						3.3	1
		6 (ndseq11445)	1.1											6 (ndseq28373)	1.1		1			6 (ndseq)	1.1					5 (ndseq19138)	1.1
			1.2												1.2						1.2						1.2	1
			1.3												1.3						1.3		2				1.3
			2.1												2.1						2.1						2.1
			2.2	1		Definitely not round!									2.2	1					2.2	2	1				2.2		2
			2.3												2.3						2.3						2.3
			3.1												3.1						3.1						3.1		1	invading
			3.2												3.2						3.2		1				3.2		1	Echinocytosis
			3.3												3.3						3.3						3.3	2	1
			Total	7	5				Total	8	5				Total	12	7				Total	13	14				Total	25	28
			Percentage	58.3333	41.6667				Percentage	61.5385	38.4615				Percentage	63.1579	36.8421				Percentage	48.1481	51.8519				Percentage	47.1698	52.8302

## Sheet: Analysis
		Date
	Time	21	28
Percent amoeboid	15
	18
	20
	25
	20
	40
	60
