# Supplementary material for: Malaria parasites undergo a rapid and extensive metamorphosis after invasion of the host erythrocyte
Source: EMBO Rep. 2025 Apr 4;26(10):2545–73. doi: 10.1038/s44319-025-00435-3 (PMC12116788; doi:10.1038/s44319-025-00435-3)
Supplement: Supplementary file 12 — Source data Fig. 1 [file 44319_2025_435_MOESM12_ESM.zip › 1+/1F+/Percentage_ameoboid_HBBS_cyclo_PK_review_20112024.xlsx]

## Sheet: Sheet1
				Amoeboid	Round	(cup)				Amoeboid	Round	(cup)				Amoeboid	Round	(cup)
..December 21	DMSO	1 (ndseq5010)	1.1	2	3		HBSS	1 (ndseq28208)	1.1	4	1		Cyclo	1 (ndseq25826)	1.1	1	1
			1.2	3	3				1.2	1	2				1.2	2	2
			1.3	1	1				1.3	3	1				1.3	5	3	2
			2.1	2	4				2.1	3	1				2.1	9	5
			2.2	4	4				2.2	4	0				2.2	3	3
			2.3						2.3	1	2				2.3	1	3
			3.1	5	3				3.1	5	2				3.1	3	0
			3.2	4	3				3.2	2	2				3.2	7	2
			3.3	5	2				3.3	6	2				3.3	1	1
								2 (ndseq31203)	1.1	3	1			2 (nd28566)	1.1	3	1
		2 (ndseq977700	1.1	2	5				1.2	2	2	1			1.2	9	1	1
			1.2	5	3				1.3	7	5				1.3	6	1
			1.3	0	1				2.1	4	3				2.1	3	2
			2.1	1	3				2.2	4	1				2.2	4	2
			2.2	2	2				2.3	4	0				2.3	6	4	2
			2.3	1	3				3.1	4	3				3.1	7	3	1
			3.1						3.2	3	1				3.2	3	1	1
			3.2						3.3	0	2				3.3	3	1
			3.3	5	4
								3 (ndseq 1099)	1.1	6	3			3 (nd31365)	1.1	5	1
		3 (ndseq19391)	1.1	8	3				1.2	2	3				1.2	2	2
			1.2	7	4				1.3	0	2				1.3	6	1
			1.3	8	1				2.1	3	1				2.1	7	3	1
			2.1	5	1	1			2.2	4	2				2.2	0	2
			2.2	8	6				2.3	1	2				2.3	5	2	1
			2.3	6	3				3.1	3	0				3.1	2	3
			3.1	0	3				3.2	0	1				3.2	7	3	1
			3.2	3	3				3.3	3	1				3.3	3	3	2
			3.3	6	0
		4 (nndseq23277)	1.1	6	5			4 (ndseq16085)	1.1	1	3			4 (ndseq2196)	1.1	5	3
			1.2	8	4				1.2	3	1				1.2	5	2
			1.3	3	3	1			1.3	4	1				1.3	5	4	2
			2.1	3	3				2.1	5	3				2.1	0	6
			2.2	7	3				2.2	5	3				2.2	4	6	1
			2.3	2	2				2.3	3	2				2.3	3	4	2
			3.1	5	1				3.1	4	4				3.1	5	3
			3.2	6	4				3.2	4	1				3.2	3	1
			3.3	6	3				3.3	2	6				3.3	5	1
				139	96					113	70					148	86
			Percentage	59.1489	40.8511				Percentage	61.7486	38.2514				Percentage	63.2479	36.7521
																							Amoeboid	Round	(cup)
				Amoeboid	Round	(cup)				Amoeboid	Round	(cup)				Amoeboid	Round	(cup)		Pk	1 (nndseq7571)	1.1	0	0
..December 15	DMSO	1 (ndseq 20711)	1.1	2	1		HBSS	1 (ndseq25891)	1.1	0	2		Cyclo	1	1.1	8	1	1				1.2	0	1
			1.2	3	1				1.2	3	0				1.2	4	7					1.3	0	0
			1.3	6	2	1			1.3	4	1				1.3	1	5	1				2.1	0	2	1
			2.1	6	0				2.1	0	1	1			2.1	3	1					2.2	1	2
			2.2	7	0				2.2	2	1				2.2	6	6					2.3	0	2
			2.3	7	3	3			2.3	2	0				2.3	2	0					3.1	0	0
			3.1	1	2				3.1	1	1	1			3.1	6	0					3.2	0	1
			3.2	6	1				3.2	0	2				3.2	7	2					3.3	0	0
			3.3	4	0				3.3	2	1	1	nice horse shoe in A		3.3	1	2
																					2 (ndseq9844)	1.1	0	1
		2 (ndseq22403)	1.1	5	0			2 (ndseq27664)	1.1	1	0			2	1.1	1	1					1.2	0	0
			1.2	5	2				1.2	1	1				1.2	6	1					1.3	1	0
			1.3	2	1				1.3	1	1				1.3	6	2					2.1	0	1
			2.1	2	0				2.1	6	0				2.1	3	6					2.2	0	2
			2.2	3	0				2.2	5	1				2.2	4	4					2.3	0	1
			2.3	0	1				2.3	5	3	2			2.3	5	3					3.1	0	0
			3.1	4	1				3.1	1	2				3.1	5	4	1				3.2	0	1
			3.2	1	0				3.2	8	0				3.2	7	2					3.3	0	3
			3.3	1	1	1			3.3	3	0				3.3	6	4
																					3 (ndseq11026)	1.1	0	1
		3 (ndseq24019)	1.1	4	1			3 (ndseq29029)	1.1	2	0			3 (ndseq4562)	1.1	8	6					1.2	0	1
			1.2	5	4				1.2	1	2				1.2	8	2					1.3	0	1
			1.3	3	1				1.3	2	3				1.3	5	6					2.1	0	0
			2.1	11	3				2.1	1	0				2.1	6	4					2.2	0	0
			2.2	7	3				2.2	2	1	1			2.2	7	3					2.3	0	0
			2.3	3	4				2.3	0	1				2.3	6	1					3.1	1	0
			3.1	4	1				3.1	0	2				3.1	6	3					3.2	0	0
			3.2	3	1				3.2	4	0				3.2	8	6					3.3
			3.3	6	1				3.3	2	0				3.3	4	5
				111	35											139	87
			Percentage	76.0274	23.9726			4 (ndseq30978)	1.1	4	1				Percentage	61.5044	38.4956				4 (ndseq2018)	1.1	0	2
									1.2	1	0											1.2	0	1
									1.3	2	0											1.3	0	1
									2.1	1	1	1										2.1	0	0
									2.2	3	1											2.2	0	2
									2.3	1	1											2.3	1	1
									3.1	2	1											3.1	0	0
									3.2	0	0											3.2	0	0
									3.3	3	1											3.3	0	1
										76	32
									Percentage	70.3704	29.6296										5 (ndseq14343)	1.1	0	1
																						1.2	0	0
				Amoeboid	Round	(cup)				Amoeboid	Round	(cup)				Amoeboid	Round	(cup)				1.3	0	1
..December 15	DMSO	6 (ndseq30092)	1.1	3	1		HBSS	1 (ndseq28208)	1.1	4	0		Cyclo	1 (ndseq20484)	1.1	3	1	1				2.1	0	0
			1.2	1	2				1.2	7	2				1.2	1	0					2.2	0	1
			1.3	1	1				1.3	8	2				1.3	1	1					2.3	0	2
			2.1	2	1				2.1	3	0				2.1	2	0					3.1	0	0
			2.2	2	0				2.2	2	5				2.2	2	2					3.2	1	0
			2.3	1	1				2.3	3	1				2.3	2	0					3.3	0	0
			3.1	1	0				3.1	0	3				3.1	0	0
			3.2	0	4				3.2	4	0				3.2	3	1				6 (ndseq15333)	1.1	0	0
			3.3	1	2				3.3	7	0				3.3	0	0					1.2	0	3	3
																						1.3	0	1	1
		5 (ndseq32525)	1.1	1	2			2 (ndseq1788)	1.1	3	1			2 (ndseq21542)	1.1	1	2					2.1	0	0
			1.2	1	1				1.2	4	1				1.2	2	2					2.2	0	2
			1.3	2	2				1.3	7	1				1.3	2	0					2.3	0	0
			2.1	1	1				2.1	5	4				2.1	1	0					3.1	0	0
			2.2	3	3				2.2	4	3				2.2	0	1					3.2	0	1	1
			2.3	1	2	cup and amoeboid in one cells			2.3	3	3				2.3	3	1					3.3	0	1	1
			3.1	0	3				3.1	3	3				3.1	1	1
			3.2	3	2				3.2	2	1				3.2	4	0				7 (ndseq16838)	1.1	0	0
			3.3	2	0				3.3	4	1				3.3	1	0					1.2	0	0
																						1.3	0	2
		4 (ndseq2347)	1.1	1	0			3 (ndseq3946)	1.1	3	0			3 (ndseq 22998)	1.1	1	0					2.1	0	1	1
			1.2	3	0				1.2	1	0				1.2	0	0					2.2	0	3
			1.3	2	0				1.3	3	1				1.3	1	1	1				2.3	0	0
			2.1	2	1				2.1	6	3				2.1	0	0					3.1	0	1
			2.2	1	1				2.2	4	2				2.2	3	2					3.2	0	0
			2.3	1	1				2.3	3	2				2.3	2	0					3.3	0	0
			3.1	1	0				3.1	3	1				3.1	0	1
			3.2	1	2				3.2	2	3				3.2	2	0				8 (ndseq19539)	1.1	0	0
			3.3	1	0				3.3	5	1				3.3	2	1					1.2	0	1
										103	44											1.3	0	1
		3 (ndseq4525)	1.1	3	0				Percentage	70.068	29.932			4 (ndseq27884)	1.1	0	0					2.1	0	1
			1.2	1	2										1.2	0	2					2.2	0	1
			1.3	2	1										1.3	1	0					2.3	0	0
			2.1	0	0										2.1	2	1					3.1	0	0
			2.2	2	1	1									2.2	2	0					3.2	0	0
			2.3	4	3										2.3	3	2					3.3	0	0
			3.1	1	2										3.1	1	0						5	52
			3.2	0	2										3.2	0	0					Percentage	8.77193	91.2281
			3.3	0	0										3.3	1	1
																				Pk (Dec 11)	1 (nndseq7571)	1.1	0	0
		6 4hr (ndseq 6838)	1.1	3	1									5 (ndseq28801)	1.1	3	3					1.2	0	0
			1.2	3	0										1.2	2	3					1.3	0	1
			1.3	1	1										1.3	0	0					2.1	0	2
			2.1	3	1										2.1	2	1	skiiny				2.2	0	2
			2.2	1	1										2.2	4	1					2.3	0	0
			2.3	1	0										2.3	0	0	line				3.1	0	1
			3.1	3	0										3.1	0	3					3.2	0	0
			3.2	0	1										3.2	2	0					3.3	0	2
			3.3	3	1										3.3	3	0
																					2 (ndseq0266)	1.1		5
		7 4h (ndseq8176)	1.1	2	2									6 (ndseq)	1.1	1	0					1.2		3
			1.2	0	3										1.2	4						1.3		1
			1.3	3	2										1.3	2	1					2.1		2
			2.1	0	1										2.1	2	0					2.2		4
			2.2	3	2										2.2	0	0					2.3		1
			2.3	1	1										2.3	0	2					3.1		4
			3.1	3	0										3.1	0	1	1				3.2		2
			3.2	1	2										3.2	1	2					3.3		2
			3.3	1	1										3.3	1	1
				84	64											77	41				3 (ndseq1402)	1.1	2	2
			Percentage	56.7568	43.2432										Percentage	65.2542	34.7458					1.2	0	2
																						1.3		1
																						2.1		2
																						2.2		2
																						2.3		2
																						3.1		0
																						3.2	1	0
																						3.3	0	0
																					4 (ndseq2682)	1.1		1
																						1.2	3	1
																						1.3		0
																						2.1		0
																						2.2	2	1
																						2.3		1
																						3.1		0
																						3.2		0
																						3.3		0
																							8	47
																						Percentage	14.5455	85.4545

## Sheet: Sheet2
Amoeboids (percentage)
		DMSO	HBBS	Cycloheximide	Pk
	experiment 1	59.15	61.75	63.25	8.77193
	experiment 2	76.03	70.37	61.5	14.5455
	experiment 3	56.76	70.07	65.25
	Average	63.98	67.3967	63.3333	11.6587
