# Supplementary material for: Malaria parasites undergo a rapid and extensive metamorphosis after invasion of the host erythrocyte
Source: EMBO Rep. 2025 Apr 4;26(10):2545–73. doi: 10.1038/s44319-025-00435-3 (PMC12116788; doi:10.1038/s44319-025-00435-3)
Supplement: Supplementary file 13 — Source data Fig. 2 [file 44319_2025_435_MOESM13_ESM.zip]

Archive with 62 entries (56 files):
- 2+/
- 2+/2B +/
- 2+/.DS_Store
- __MACOSX/2+/._.DS_Store
- 2+/2E +/
- 2+/2A +/
- 2+/2D +/
- 2+/2C +/
- 2+/2B +/Rings_timepoint_giemsa_(review)_18112024.prism
- __MACOSX/2+/2B +/._Rings_timepoint_giemsa_(review)_18112024.prism
- 2+/2B +/Rings_timepoint_giemsa_29112023NOTGOOD.prism
- __MACOSX/2+/2B +/._Rings_timepoint_giemsa_29112023NOTGOOD.prism
- 2+/2B +/Area_rings_review_18112024.xlsx
- __MACOSX/2+/2B +/._Area_rings_review_18112024.xlsx
- 2+/2E +/circularity_Rings2hpi_live_DR_jask_18112024(review).prism
- __MACOSX/2+/2E +/._circularity_Rings2hpi_live_DR_jask_18112024(review).prism
- 2+/2E +/circularity_live_ring2hpi.xlsx
- __MACOSX/2+/2E +/._circularity_live_ring2hpi.xlsx
- 2+/2A +/DMSO_30mins.jpg
- __MACOSX/2+/2A +/._DMSO_30mins.jpg
- 2+/2A +/DMSO_20mins.jpg
- __MACOSX/2+/2A +/._DMSO_20mins.jpg
- 2+/2A +/RAPA_16h.jpg
- __MACOSX/2+/2A +/._RAPA_16h.jpg
- 2+/2A +/RAPA_2h.jpg
- __MACOSX/2+/2A +/._RAPA_2h.jpg
- 2+/2A +/DMSO_1h.jpg
- __MACOSX/2+/2A +/._DMSO_1h.jpg
- 2+/2A +/DMSO_16h.jpg
- __MACOSX/2+/2A +/._DMSO_16h.jpg
- 2+/2A +/RAPA_4h.jpg
- __MACOSX/2+/2A +/._RAPA_4h.jpg
- 2+/2A +/DMSO_6h.jpg
- __MACOSX/2+/2A +/._DMSO_6h.jpg
- 2+/2A +/RAPA_6h.jpg
- __MACOSX/2+/2A +/._RAPA_6h.jpg
- 2+/2A +/RAPA_24h.jpg
- __MACOSX/2+/2A +/._RAPA_24h.jpg
- 2+/2A +/DMSO_4h.jpg
- __MACOSX/2+/2A +/._DMSO_4h.jpg
- 2+/2A +/DMSO_24h.jpg
- __MACOSX/2+/2A +/._DMSO_24h.jpg
- 2+/2A +/DMSO_2h.jpg
- __MACOSX/2+/2A +/._DMSO_2h.jpg
- 2+/2A +/RAPA_1h.jpg
- __MACOSX/2+/2A +/._RAPA_1h.jpg
- 2+/2A +/RAPA_30mins.jpg
- __MACOSX/2+/2A +/._RAPA_30mins.jpg
- 2+/2A +/RAPA_20mins.jpg
- __MACOSX/2+/2A +/._RAPA_20mins.jpg
- 2+/2D +/area_live_ring2hpi.xlsx
- __MACOSX/2+/2D +/._area_live_ring2hpi.xlsx
- 2+/2D +/Rings2hpi_live_DR_jask_04122023_notgoodone.prism
- __MACOSX/2+/2D +/._Rings2hpi_live_DR_jask_04122023_notgoodone.prism
- 2+/2D +/Area_Rings2hpi_live_DR_jask_18112024(review).prism
- __MACOSX/2+/2D +/._Area_Rings2hpi_live_DR_jask_18112024(review).prism
- 2+/2C +/Live_RAPA_2hpi.jpg
- __MACOSX/2+/2C +/._Live_RAPA_2hpi.jpg
- 2+/2C +/live_Jask_2hpi.jpg
- __MACOSX/2+/2C +/._live_Jask_2hpi.jpg
- 2+/2C +/Live_DMSO_2hpi.jpg
- __MACOSX/2+/2C +/._Live_DMSO_2hpi.jpg
