# Supplementary material for: Malaria parasites undergo a rapid and extensive metamorphosis after invasion of the host erythrocyte
Source: EMBO Rep. 2025 Apr 4;26(10):2545–73. doi: 10.1038/s44319-025-00435-3 (PMC12116788; doi:10.1038/s44319-025-00435-3)
Supplement: Supplementary file 13 — Source data Fig. 2 [file 44319_2025_435_MOESM13_ESM.zip › 2+/2B +/Area_rings_review_18112024.xlsx]

## Sheet: Sheet1
Size (area) of DMSO 17 and rapamycin-treated PV6-diCre parasites (µm)
	1h D	1h R	2h D	2h R	4h D	4h R	6h D	6h R	16h D	16h R	24h D	24h R
Experiment 1	5.69	2.43	4.47	4.76	3.16	2.38	5.33	1.34	9.82	5.56	3.09	2.98
	4.03	3.7	4.95	1.83	5.98	3.4	6.65	3.1	6.55	1.79	6.41	5.89
	6.56	1.91	4.3	2.31	4.17	1.64	2.39	1.96	5.1	2.02	4.52	1.58
	5.71	2.08	3.98	2.37	0.74	2.99	4.48	2.09	4.09	6.53	5.42	1.62
	6.76	2.81	6.29	2.49	1.17	1.57	5.96	2.23	6.38	6.89	7.1	1.4
	3.96	1.45	4.77	3.47	4.22	1.57	4.8	1.88	3.54	3.19	9.22	0.76
	5.75	1.99	7.45	3.28	4.71	4.81	4.16	2.01	9.32	2.31	4.64	2.46
	4.36	1.72	7.27	2.6	4.98	1.88	7.38	0.98	7.04	3.89	3.97	2.35
	4.95	1.13	2.57	1.58	5.39	2.26	3.04	1.18	6.99	3.25	6.37	1.31
	5.19	2.4	4.41	1.91	7.16	3.21	4.29	3.09	10.92	3.52	9.64	2.13
	1.25	3.07	6.81	3.31	7.3	3.71	6.03	2.15	10.68	1.6	6.2	3.81
	3.56	3.42	4	2.66	6.75	3.07	5.23	2.06	9.27	1.8	3.98	1.71
	1.08	3.77	3.68	2.87	5.6	3.84	6.29	2.08	3.41	1.89	4.13	1.6
	1.24	2.1	3.41	3.11	3.8	0.74	1.52	4.3	3.9	2.27	2.96	1.67
	3.4	3.6	4.26	1.62	6.01	1.41	3.39	2.25	12.38	3.38	4.32	1.86
	5.26	1.51	7.85	2.88	1.72	3.88	2.43	1.77	5.61	2.78	7.67	2.62
	5.9	0.91	4.2	2.75	5.57	2.4	3.77	1.84	7.4	2.08	6.8	1.39
	7.24	2.13	4.25	2.6	1.88	0.86	3.65	1.86	8.58	3.84	6.59	1.6
	3.24	3.08	4.66	2.66	8.82	3.08	3.98	0.58	7.41	6.85	5.87	4.03
	3.08	1.02	4.63	0.89	6.53	0.78	5.57	1.12	6.62	2.15	2.82	1.73
	4.81	2.09	5.8	1.1	5.53	1.29	4.82	4.77	4.73	1.07	9.69	0.8
	5.84	2.37	3.25		4.85	3.15	4.23	2.14	3.28	1.13	8.39	3.18
	6.45	3.81	6.79		3.52	2.28	3.07	0.78	12.09	0.92	3.58	0.67
	2.24	1.8	6.6		3.59	1.24	4.33	0.47	12.68	1.03	4.01	4.52
	4.34	1.84	8.07		5.63	0.59	2.68	1.44	5.54	5.52	3.5	1.46
	4.21	4.01	5.68		2.3	1.42	6.73	3.4	10.21	3.97	4.22	2.37
	7	0.78	5.73		1.58	0.84	5.41	3.01	7.37	1.67	5	2.57
	5.98	1.87	7.99		5.88	0.83	1.82	2.61	12.79	4.58	3.68
	1.27	1.66	6.97		7.02	1.6	4.16	1	5.25	1.81	4.31
	5.41	3.57	7.58		2.61	1.15	4.13	1.91	9.99	1.64	5.07
	5.17	1.17	3.24		5.51	0.73	4.29			3.11	2.09
	3.34	1.36	5.59		5.14	2.04	4.2			1.64	5.14
	6.29	1.66	5.6		3.92	1.76	1.99			4.58	5.57
	7.99	1.69	4.22		3.37	1.53	1.86			3.5
	3.81		5.8		6.41	2.05	6.27			1.4
	5.81				2.62	2.3	8.07
	1.87				5.18	3.09
	1.36				4.15	3.38
	4.94				6.18	2.41
	5.49				3.47	2.41
	5.06				6.19	4.21
	2.01				3.98	2.79
					3.52	1.93
						0.83
						0.71
						2.07
Experiment 2	5.584	1.933	5.194	2.392	4.011	4.297	4.854	1.71	5.55	4.06	6.336	1.597
	3.38	1.511	7.326	1.844	4.519	1.385	4.7	0.674	7.086	0.642	3.597	0.782
	3.835	2.167	2.932	1.24	5.544	2.04	2.224	1.956	7.187	1.904	5.605	0.652
	4.138	1.34	3.411	0.848	3.167	1.433	5.967	2.397	7.726	3.132	5.737	0.969
	3.133	1.542	3.575	1.453	6.56	1.11	4.637	2.981	7.271	6.245	9.114	0.874
	3.707	2.528	3.924	0.912	3.809	1.048	5.545	1.883	8.08	2.135	6.067	1.615
	3.183	1.492	4.197	0.742	4.203	0.19	4.381	1.925	3.319	3.302	5.576	2.868
	5.831	1.69	2.445	1.716	2.412	2.28	1.571	1.126	6.521	5.377	4.065	3.151
	2.898	2.342	5.288	1.583	3.175	1.617	5.087	1.598	5.236	1.993	4.299	4.099
	4.642	0.947	4.251	1.204	2.524	2.569	4.948	1.477	4.622	1.625	8.207	1.794
	3.25	0.611	3.193	1.148	4.499	2.07	1.741	1.551	6.302	1.495	4.349	1.422
	4.207	2.058	3.797	2.256	4.367	2.398	2.824	2.273	5.507	2.252	4.524	1
	4.007	1.8	1.647	1.147	1.84	1.646	1.611	2.188	5.362	0.762	4.214	3.259
	5.76	1.848	3.394	2.761	4.611	0.964	1.256	2.431	5.159	0.994	5.064	4.311
	2.615	1.033	4.978	1.575	4.731	1.956	4.919	3.987	4.719	0.844	7.127	1.909
	2.259	1.135	4.384	1.954	5.535	1.808	3.623	1.744	8.137	0.636	3.808	1.474
	1.634	3.745	5.215	1.146	4.87	1.849	5.329	2.072	8.646	0.934	7.453	1.24
	4.114	2.339	5.132	2.021	5.573	2.209	5.493	2.364	2.804	2.836	7.052	0.555
	2.71	2.016	4.346	1.018	5.573	1.055	5.834	0.983	2.374	3.874	7.301	5.023
	2.406	0.822	7.407	1.229	5.465	1.885	4.588	2.568	5.266		8.232	3.271
	3.963	1.64	2.648	2.709	3.243	2.535	3.67	4.317	7.774		5.746	0.722
	3.612	0.477	4.879	3.274	5.27	1.621	5.53	0.864	5.753		11.827	1.051
	2.967	0.894	3.277	1.44	2.03		5.156	0.359	7.797		10.545	3.363
	1.395	0.622	4.614	1.847	5.155		4.326	3.015	6.466		6.7	2.584
	4.811	1.327	5.217	1.563	1.978		7.339		3.886		11.165	2.98
	5.67	1.879	4.456	1.791	6.272		5.842		5.622		9.59	0.958
	3.175	2.555	4.284	1.659	3.267		5.254		5.63		4.792	0.999
	1.752	0.929	4.015	0.47	3.314		4.938		1.694		7.963	7.281
	2.911	0.924	5.546	1.684	4.217		3.018		8.828		5.919	2.773
	3.039	0.792	2.63	1.61	3.983		5.565		4.904		4.544	1.241
	3.602			1.627	4.379				7.662
									6.691
Experiment 3	4.072	1.866	5.111	0.922	5.192	3.527	5.201	2.464	6.362	3.72	8.539	1.253
	4.952	1.365	4.443	2.314	5.369	2.71	4.329	2.94	5.113	2.332	11.171	5.16
	4.96	1.708	6.911	1.832	5.617	3.068	6.083	2.971	3.501	3.384	4.314	0.788
	3.219	1.245	4.712	1.696	4.946	1.832	7.05	3.159	6.977	1.26	9.123	0.521
	4.335	1.361	4.982	1.163	5.206	2.005	4.895	1.399	5.722	1.079	10.112	0.519
	4.188	1.53	3.297	0.927	5.453	0.758	4.019	2.412	8.155	0.782	6.778	1.812
	2.263	1.819	2.513	1.794	3.508	3.343	3.51	2.909	5.156	2.433	3.222	0.616
	4.65	1.715	3.542	1.351	3.518	3.369	5.111	2.161	4.509	1.316	2.892	1.047
	2.281	2.891	2.824	2.182	4.153	2.272	6.333	0.938	4.988	4.232	7.136	2.258
	3.517	1.881	3.535	2.697	6.072	6.65	4.234	3.48	8.266	4.166	7.149	0.926
	6.963	1.321	4.449	2.679	10.401	1.91	5.046	2.674	3.715	3.066	3.837	0.765
	5.031	1.237	3.98	1.999	6.313	1.828	3.444	2.793	6.662	4.148	7.176	1.121
	4.048	1.378	3.126	2.603	3.749	2.106	4.473	3.687	6.895	3.559	7.545	3.206
	4.474	1.077	3.525	1.429	7.385	2.51	6.584	2.653	6.586	2.739	5.238	1.218
	4.62	1.992	4.087	2.277	3.419	3.6	3.818	2.499	6.074	2.241	5.668	3.291
	4.235	1.652	6.367	2.539	4.638	1.279	4.904	3.084	6.107	1.021	4.236	1.615
	4.687	2.954	4.82	2.921	2.436	2.929	1.475	2.354	7.158	5.153	7.176	2.467
	4.595	3.112	4.59	2.47	6.434	0.817	3.642	0.736	6.466	2.696	9.308	1.024
	6.545	1.336	5.157	2.082	5.704	2.407	4.271	0.839	9.89	1.323	10.35	1.268
	2.973	0.876	4.078	1.26	2.874	2.958	4.878	1.526	3.054	3.666	7.388	0.969
		1.3	4.246	2.845	4.145	1.224	6.216	1.686	4.32	3.674	8.348	1.708
		2.315	6.895	4.222	6.374	2.516	5.023	1.423	3.17	3.392	7.474	1.705
		1.558	6.154	1.371		1.87	6.563	2.766	3.017		7.208	4.486
		2.065	4.281	2.065		1.451	5.845	2.428	2.754		5.601	1.713
		1.391	3.507	2.672		3.404	6.325	1.757			12.374	0.77
		0.578	2.724	2.037		4.56	4.741	2.005			10.87	0.616
		1.347	5.338	2.324		4.432	4.927	3.808			10.694	2.633
		1.025	4.306	1.587		1.759	2.785	2.814			8.105	0.808
		1.799	7.95	1.575		2.834	5.748	3.328			5.74	0.661
			5.133	1.307		2.254	3.83	1.662			6.845	0.856
						1.004	5.879
						1.71	4.224
						1.52	5.207
						0.956	4.252
						2.674	3.874
						2.497
