# Supplementary material for: Malaria parasites undergo a rapid and extensive metamorphosis after invasion of the host erythrocyte
Source: EMBO Rep. 2025 Apr 4;26(10):2545–73. doi: 10.1038/s44319-025-00435-3 (PMC12116788; doi:10.1038/s44319-025-00435-3)
Supplement: Supplementary file 13 — Source data Fig. 2 [file 44319_2025_435_MOESM13_ESM.zip › 2+/2E +/circularity_live_ring2hpi.xlsx]

## Sheet: Sheet1
circularity data (live rings 2 hpi)
		DMSO	RAPA	Jask
	experiment 1	0.74	0.892	0.79
		0.6	0.864	0.86
		0.89	0.913	0.82
		0.73	0.925	0.7
		0.67	0.929	0.79
		0.91	0.921	0.8
		0.73	0.941	0.85
		0.84	0.952	0.8
		0.76	0.829	0.92
		0.86	0.9	0.88
		0.9	0.873	0.8
		0.92	0.929	0.9
		0.62	0.914	0.92
		0.6	0.934	0.91
		0.88	0.948	0.88
		0.39	0.782	0.82
		0.46	0.842	0.78
		0.84	0.858	0.88
		0.63	0.928	0.84
		0.42	0.907	0.85
		0.43	0.926	0.92
		0.75	0.929	0.81
	Experiment 2	0.72	0.926	0.894
		0.9	0.893	0.947
		0.85	0.856	0.911
		0.74	0.919	0.887
		0.48	0.835	0.935
		0.8	0.913	0.948
		0.92	0.927	0.925
		0.58	0.807	0.918
		0.82	0.884	0.868
		0.74	0.931	0.883
		0.73	0.945	0.847
		0.75	0.894	0.825
		0.93	0.916	0.943
		0.85	0.927	0.843
		0.55	0.899	0.907
		0.57	0.904	0.948
		0.89	0.913	0.823
		0.88	0.885	0.889
		0.84	0.867	0.795
		0.69	0.884	0.771
		0.88	0.917	0.823
		0.56	0.885	0.9
		0.73	0.92	0.778
		0.78	0.915	0.938
		0.63	0.895	0.833
	Experiment 3	0.33	0.77	0.93
		0.79	0.81	0.91
		0.29	0.82	0.83
		0.69	0.86	0.86
		0.91	0.86	0.9
		0.86	0.77	0.87
		0.32	0.68	0.75
		0.37	0.83	0.84
		0.49	0.83	0.88
		0.73	0.85	0.78
		0.56	0.89	0.89
		0.72	0.94	0.89
		0.66	0.8	0.81
		0.5	0.89	0.84
		0.64	0.86	0.94
		0.9	0.78	0.92
		0.94	0.92	0.84
		0.88	0.89	0.9
		0.85	0.83	0.9
		0.5	0.87	0.85
		0.86	0.93	0.89
		0.74	0.9	0.9
