# Supplementary material for: Malaria parasites undergo a rapid and extensive metamorphosis after invasion of the host erythrocyte
Source: EMBO Rep. 2025 Apr 4;26(10):2545–73. doi: 10.1038/s44319-025-00435-3 (PMC12116788; doi:10.1038/s44319-025-00435-3)
Supplement: Supplementary file 14 — Source data Fig. 3B-D [file 44319_2025_435_MOESM14_ESM.zip]

Archive with 9 entries (8 files):
- 3B +/
- 3B +/surface_volume_dataPV6_18112024(review).prism
- __MACOSX/3B +/._surface_volume_dataPV6_18112024(review).prism
- 3B +/supp table EM models_18112023.docx
- __MACOSX/3B +/._supp table EM models_18112023.docx
- 3B +/surface_volume_dataPV6_18012024notgood.prism
- __MACOSX/3B +/._surface_volume_dataPV6_18012024notgood.prism
- 3B +/2D-Plasm-RBC_run1_movie.avi
- __MACOSX/3B +/._2D-Plasm-RBC_run1_movie.avi
