# Supplementary material for: Malaria parasites undergo a rapid and extensive metamorphosis after invasion of the host erythrocyte
Source: EMBO Rep. 2025 Apr 4;26(10):2545–73. doi: 10.1038/s44319-025-00435-3 (PMC12116788; doi:10.1038/s44319-025-00435-3)
Supplement: Supplementary file 15 — Source data Fig. 3Ai [file 44319_2025_435_MOESM15_ESM.zip]

Archive with 5 entries (4 files):
- 3A 2 h +/
- 3A 2 h +/2R-Plasm-RBC_run3_movie.avi
- __MACOSX/3A 2 h +/._2R-Plasm-RBC_run3_movie.avi
- 3A 2 h +/2D-Plasm-RBC_run1_movie.avi
- __MACOSX/3A 2 h +/._2D-Plasm-RBC_run1_movie.avi
