# Supplementary material for: Malaria parasites undergo a rapid and extensive metamorphosis after invasion of the host erythrocyte
Source: EMBO Rep. 2025 Apr 4;26(10):2545–73. doi: 10.1038/s44319-025-00435-3 (PMC12116788; doi:10.1038/s44319-025-00435-3)
Supplement: Supplementary file 17 — Source data Fig. 4 [file 44319_2025_435_MOESM17_ESM.zip]

Archive with 38 entries (34 files):
- 4+/
- 4+/.DS_Store
- __MACOSX/4+/._.DS_Store
- 4+/4A+/
- 4+/4C+/
- 4+/4B +/
- 4+/4A+/.DS_Store
- __MACOSX/4+/4A+/._.DS_Store
- 4+/4A+/EM3625_3_multiROI_set3_3VBSED_roi_00_slice_0036 crop.tif
- __MACOSX/4+/4A+/._EM3625_3_multiROI_set3_3VBSED_roi_00_slice_0036 crop.tif
- 4+/4A+/EM3625_3_multiROI_set3_3VBSED_roi_00_slice_0037 crop.tif
- __MACOSX/4+/4A+/._EM3625_3_multiROI_set3_3VBSED_roi_00_slice_0037 crop.tif
- 4+/4A+/EM3625_3_multiROI_set3_3VBSED_roi_00_slice_0038 crop.tif
- __MACOSX/4+/4A+/._EM3625_3_multiROI_set3_3VBSED_roi_00_slice_0038 crop.tif
- 4+/4A+/EM3625_3_multiROI_set3_3VBSED_roi_00_slice_0035 crop.tif
- __MACOSX/4+/4A+/._EM3625_3_multiROI_set3_3VBSED_roi_00_slice_0035 crop.tif
- 4+/4A+/EM3625_3_multiROI_set3_3VBSED_roi_00_slice_0034 crop.tif
- __MACOSX/4+/4A+/._EM3625_3_multiROI_set3_3VBSED_roi_00_slice_0034 crop.tif
- 4+/4C+/717-008 slice 0016 orange RGB.tif
- __MACOSX/4+/4C+/._717-008 slice 0016 orange RGB.tif
- 4+/4C+/717-008 slice 0016 white.tif
- __MACOSX/4+/4C+/._717-008 slice 0016 white.tif
- 4+/4C+/717-008 slice 0016 whiteRGB.tif
- __MACOSX/4+/4C+/._717-008 slice 0016 whiteRGB.tif
- 4+/4C+/717-008 slice 0016 redRGB.tif
- __MACOSX/4+/4C+/._717-008 slice 0016 redRGB.tif
- 4+/4C+/717-008 slice 0016 red.tif
- __MACOSX/4+/4C+/._717-008 slice 0016 red.tif
- 4+/4C+/717-008 slice 0016 orange red.tif (RGB).tif
- __MACOSX/4+/4C+/._717-008 slice 0016 orange red.tif (RGB).tif
- 4+/4C+/717-008 slice 0016 orange.tif
- __MACOSX/4+/4C+/._717-008 slice 0016 orange.tif
- 4+/4C+/717-008 slice 0016 orange red.tif
- __MACOSX/4+/4C+/._717-008 slice 0016 orange red.tif
- 4+/4B +/2D-Plasm-RBC_run2_movie.avi
- __MACOSX/4+/4B +/._2D-Plasm-RBC_run2_movie.avi
- 4+/4B +/2R-Plasm-RBC_run1_movie.avi
- __MACOSX/4+/4B +/._2R-Plasm-RBC_run1_movie.avi
