# Supplementary material for: Malaria parasites undergo a rapid and extensive metamorphosis after invasion of the host erythrocyte
Source: EMBO Rep. 2025 Apr 4;26(10):2545–73. doi: 10.1038/s44319-025-00435-3 (PMC12116788; doi:10.1038/s44319-025-00435-3)
Supplement: Supplementary file 18 — Source data Fig. 5 [file 44319_2025_435_MOESM18_ESM.zip]

Archive with 70 entries (64 files):
- 5+/
- 5+/5C +/
- 5+/.DS_Store
- __MACOSX/5+/._.DS_Store
- 5+/5B+/
- 5+/5A+/
- 5+/5C +/R6_8/
- 5+/5C +/.DS_Store
- __MACOSX/5+/5C +/._.DS_Store
- 5+/5C +/D6_4/
- 5+/5B+/717-17 Ginger slice 13 greenRGB.tif
- __MACOSX/5+/5B+/._717-17 Ginger slice 13 greenRGB.tif
- 5+/5B+/.DS_Store
- __MACOSX/5+/5B+/._.DS_Store
- 5+/5B+/717-17 Ginger slice 13 orange.tif
- __MACOSX/5+/5B+/._717-17 Ginger slice 13 orange.tif
- 5+/5B+/717-17 Ginger slice 13 white.tif
- __MACOSX/5+/5B+/._717-17 Ginger slice 13 white.tif
- 5+/5B+/717-17 Ginger slice 13 whiteRGB.tif
- __MACOSX/5+/5B+/._717-17 Ginger slice 13 whiteRGB.tif
- 5+/5B+/717-17 Ginger slice 13 green.tif
- __MACOSX/5+/5B+/._717-17 Ginger slice 13 green.tif
- 5+/5B+/717-17 Ginger slice 13 orangeRGB.tif
- __MACOSX/5+/5B+/._717-17 Ginger slice 13 orangeRGB.tif
- 5+/5B+/717-018 slice 11 orangeRGB.tif
- __MACOSX/5+/5B+/._717-018 slice 11 orangeRGB.tif
- 5+/5B+/717-018 slice 11 red orange green.tif
- __MACOSX/5+/5B+/._717-018 slice 11 red orange green.tif
- 5+/5B+/717-018 slice 11 greenRGB.tif
- __MACOSX/5+/5B+/._717-018 slice 11 greenRGB.tif
- 5+/5B+/717-018 slice 11 green.tif
- __MACOSX/5+/5B+/._717-018 slice 11 green.tif
- 5+/5B+/717-018 slice 11 whiteRGB.tif
- __MACOSX/5+/5B+/._717-018 slice 11 whiteRGB.tif
- 5+/5B+/717-17 Ginger slice 13 red orange green.tif
- __MACOSX/5+/5B+/._717-17 Ginger slice 13 red orange green.tif
- 5+/5B+/717-17 Ginger slice 13 red orange green.tif (RGB).tif
- __MACOSX/5+/5B+/._717-17 Ginger slice 13 red orange green.tif (RGB).tif
- 5+/5B+/717-018 slice 11 orange.tif
- __MACOSX/5+/5B+/._717-018 slice 11 orange.tif
- 5+/5B+/717-018 slice 11 red orange greenRGB.tif (RGB) 320.tif
- __MACOSX/5+/5B+/._717-018 slice 11 red orange greenRGB.tif (RGB) 320.tif
- 5+/5B+/717-018 slice 11 white.tif
- __MACOSX/5+/5B+/._717-018 slice 11 white.tif
- 5+/5A+/EM section 2 small.tif
- __MACOSX/5+/5A+/._EM section 2 small.tif
- 5+/5A+/DMSO 1 light.tif
- __MACOSX/5+/5A+/._DMSO 1 light.tif
- 5+/5C +/R6_8/R6hpi_8_MERGE.tif
- __MACOSX/5+/5C +/R6_8/._R6hpi_8_MERGE.tif
- 5+/5C +/R6_8/R6hpi_8_MERGE.jpg
- __MACOSX/5+/5C +/R6_8/._R6hpi_8_MERGE.jpg
- 5+/5C +/R6_8/R6hpi_8_WGA_RBC.jpg
- __MACOSX/5+/5C +/R6_8/._R6hpi_8_WGA_RBC.jpg
- 5+/5C +/R6_8/R6hpi_8_RESA.jpg
- __MACOSX/5+/5C +/R6_8/._R6hpi_8_RESA.jpg
- 5+/5C +/R6_8/R6hpi_8_DAPI.jpg
- __MACOSX/5+/5C +/R6_8/._R6hpi_8_DAPI.jpg
- 5+/5C +/R6_8/R6hpi_8_EXP2.jpg
- __MACOSX/5+/5C +/R6_8/._R6hpi_8_EXP2.jpg
- 5+/5C +/D6_4/D6hpi_4_EXP2.jpg
- __MACOSX/5+/5C +/D6_4/._D6hpi_4_EXP2.jpg
- 5+/5C +/D6_4/D6hpi_4_DAPI.jpg
- __MACOSX/5+/5C +/D6_4/._D6hpi_4_DAPI.jpg
- 5+/5C +/D6_4/D6hpi_4_RESA.jpg
- __MACOSX/5+/5C +/D6_4/._D6hpi_4_RESA.jpg
- 5+/5C +/D6_4/D6hpi_4_WGA_RBC.jpg
- __MACOSX/5+/5C +/D6_4/._D6hpi_4_WGA_RBC.jpg
- 5+/5C +/D6_4/D6hpi_4_merge.jpg
- __MACOSX/5+/5C +/D6_4/._D6hpi_4_merge.jpg
