# Supplementary material for: Malaria parasites undergo a rapid and extensive metamorphosis after invasion of the host erythrocyte
Source: EMBO Rep. 2025 Apr 4;26(10):2545–73. doi: 10.1038/s44319-025-00435-3 (PMC12116788; doi:10.1038/s44319-025-00435-3)
Supplement: Supplementary file 19 — Source data Fig. 6 [file 44319_2025_435_MOESM19_ESM.zip]

Archive with 22 entries (17 files):
- 6+/
- 6+/6B +/
- 6+/6C+/
- 6+/.DS_Store
- __MACOSX/6+/._.DS_Store
- 6+/6A +/
- 6+/6D+/
- 6+/6B +/Amnis Data_(review)_18112024.prism
- __MACOSX/6+/6B +/._Amnis Data_(review)_18112024.prism
- 6+/6B +/Table_RBC_surface area_18112024.xlsx
- __MACOSX/6+/6B +/._Table_RBC_surface area_18112024.xlsx
- 6+/6C+/microsphiltration(review)_25112024.prism
- __MACOSX/6+/6C+/._microsphiltration(review)_25112024.prism
- 6+/6C+/microsphiltration(review)_25112024.xlsx
- __MACOSX/6+/6C+/._microsphiltration(review)_25112024.xlsx
- 6+/6A +/stats_Figure 6A.xlsx
- __MACOSX/6+/6A +/._stats_Figure 6A.xlsx
- 6+/6A +/26092018_CVO_stats_Figure 6A.xlsx
- 6+/6D+/ex vivo spleen_(review)_18112024.xlsx
- __MACOSX/6+/6D+/._ex vivo spleen_(review)_18112024.xlsx
- 6+/6D+/ex vivo spleen_(review)_18112024.prism
- __MACOSX/6+/6D+/._ex vivo spleen_(review)_18112024.prism
