# Supplementary material for: Malaria parasites undergo a rapid and extensive metamorphosis after invasion of the host erythrocyte
Source: EMBO Rep. 2025 Apr 4;26(10):2545–73. doi: 10.1038/s44319-025-00435-3 (PMC12116788; doi:10.1038/s44319-025-00435-3)
Supplement: Supplementary file 19 — Source data Fig. 6 [file 44319_2025_435_MOESM19_ESM.zip › 6+/6B +/Table_RBC_surface area_18112024.xlsx]

## Sheet: Feuil1
	2022-11-01													2018
		Time after removal of egress inhibitor		Average surface area (µm2)		Surface area loss of infected erythrocytes		Surface area loss of Rapa iRBC (compared to DMSO)		Surface area loss of Rapa uRBC (compared to DMSO)				Table 1 Mean projected surface area of uninfected and infected erythrocytes and surface area loss of infected erythrocytes
	Strain	(min)	Treatment	uRBC	iRBC	Area (µm2)	%	Area (µm2)	%	Area (µm2)	%
	PfBLD529-1	30	DMSO	65.6	67.52	-1.92	-2.92683								Time after removal of egress inhibitor		Average surface area (µm2)		Surface area loss of iRBC		Surface area loss of Rapa iRBC (compared to DMSO)		Surface area loss of Rapa uRBC (compared to DMSO)
			Rapa	64.86	64.9	-0.04	-0.0616713	2.62	3.88033	0.74	1.12805			Strain	(min)	Treatment	uRBC	iRBC	Area (µm2)	%	Area (µm2)	%	Area (µm2)	%
		120	DMSO	NA	NA	NA	NA							PfBLD529	30	DMSO	83.34	77.87	5.47	6.6
			Rapa	NA	NA	NA	NA	NA	NA	NA	NA					Rapa	85.74	73.53	12.21	14.2	4.34	5.57339	-2.4	-2.87977
		240	DMSO	63.69	62.35	1.34	2.10394								90	DMSO	84.38	80.49	3.89	4.6
			Rapa	63.77	63.85	-0.08	-0.125451	-1.5	-2.40577	-0.08	-0.125608					Rapa	83.16	77.52	5.64	6.8	2.97	3.6899	1.22	1.44584
	PfBLD529-2	30	DMSO	64.87	68.42	-3.55	-5.47248							PfBLD529 A8	30	DMSO	78.49	74.66	3.83	4.9
			Rapa	65.32	66.88	-1.56	-2.38824	1.54	2.2508	-0.45	-0.693695					Rapa	78.45	72.3	6.15	7.8	2.36	3.161	0.04	0.0509619
		120	DMSO	64.32	64.79	-0.47	-0.730721								90	DMSO	77.93	75.15	2.78	3.6
			Rapa	63.44	63.78	-0.34	-0.535939	1.01	1.55888	0.88	1.36816					Rapa	77.55	73.05	4.5	5.8	2.1	2.79441	0.38	0.487617
		240	DMSO	64.74	67.5	-2.76	-4.26321
			Rapa	62.65	65.52	-2.87	-4.58101	1.98	2.93333	2.09	3.2283
		Time after removal of egress inhibitor		Average surface area (µm2)		Surface area loss of infected erythrocytes		uRBC surface area loss (Rapa compared to DMSO)		iRBC surface area loss (Rapa compared to DMSO)
Biological replicate	Strain	(min)	Treatment	uRBC	iRBC	Area (µm2)	%	Area (µm2)	%	Area (µm2)	%
1	PV6 DiCre (529)	30	DMSO	65.6	67.52	-1.92	-2.92683
			RAPA	64.86	64.9	-0.04	-0.0616713	0.74	1.1	2.62	3.88
2	PV6 DiCre (529)		DMSO	64.87	68.42	-3.55	-5.47248
			RAPA	65.32	66.88	-1.56	-2.38824	-0.45	-0.7	1.54	2.25
3	PV6 DiCre (529)		DMSO	83.34	77.87	5.47	6.6
			RAPA	85.74	73.53	12.21	14.2	-2.4	-2.9	4.34	5.6
4	PV6 DiCre (A8)		DMSO	78.49	74.66	3.83	4.9
			Rapa	78.45	72.3	6.15	7.8	0.04	0.1	2.36	3.2
1	PV6 DiCre (529)	90	DMSO	84.38	80.49	3.89	4.6
			Rapa	83.16	77.52	5.64	6.8	1.22	1.4	2.97	3.7
2	PV6 DiCre (A8)	90	DMSO	77.93	75.15	2.78	3.6
			Rapa	77.55	73.05	4.5	5.8	0.5	0.38	2.1	2.8

## Sheet: table for publication
Table 1: Surface area loss of unfected and infected Red Blood cells measured as the comparison of culture treated with Rapamycin to DMSO.
		Time after removal of egress inhibitor		Average surface area (µm2)		Surface area loss of infected erythrocytes		uRBC surface area loss (Rapa compared to DMSO)		iRBC surface area loss (Rapa compared to DMSO)
Biological replicate	Strain	(min)	Treatment	uRBC	iRBC	Area (µm2)	%	Area (µm2)	%	Area (µm2)	%
1	PV6 DiCre (529)	30	DMSO	65.6	67.52	-1.92	-2.92683
			RAPA	64.86	64.9	-0.04	-0.0616713	0.74	1.1	2.62	3.88
2	PV6 DiCre (529)		DMSO	64.87	68.42	-3.55	-5.47248
			RAPA	65.32	66.88	-1.56	-2.38824	-0.45	-0.7	1.54	2.25
3	PV6 DiCre (529)		DMSO	83.34	77.87	5.47	6.6
			RAPA	85.74	73.53	12.21	14.2	-2.4	-2.9	4.34	5.6
4	PV6 DiCre (A8)		DMSO	78.49	74.66	3.83	4.9
			Rapa	78.45	72.3	6.15	7.8	0.04	0.1	2.36	3.2	3.7325
1	PV6 DiCre (529)	90	DMSO	84.38	80.49	3.89	4.6
			Rapa	83.16	77.52	5.64	6.8	1.22	1.4	2.97	3.7
2	PV6 DiCre (A8)		DMSO	77.93	75.15	2.78	3.6
			Rapa	77.55	73.05	4.5	5.8	0.5	0.38	2.1	2.8	3.25
