# Supplementary material for: Malaria parasites undergo a rapid and extensive metamorphosis after invasion of the host erythrocyte
Source: EMBO Rep. 2025 Apr 4;26(10):2545–73. doi: 10.1038/s44319-025-00435-3 (PMC12116788; doi:10.1038/s44319-025-00435-3)
Supplement: Supplementary file 19 — Source data Fig. 6 [file 44319_2025_435_MOESM19_ESM.zip › 6+/6C+/microsphiltration(review)_25112024.xlsx]

## Sheet: Sheet1
Microsphiltration (Percentage of retention)
		DMSO	RAPA
	Biological replicate 1	41.6	66.7
		55.5	67.8
		43.7	52.9
		56.3	67.2
		58.4	68.4
		58	69.5
		57.1	71.3
		21.8	67.8
	Biological replicate 2	41.4	68.3
		53.5	65.9
		51.6
		36.9	41.3
		47.8	58.7
		47.8	58.7
		51.6	61.9
		47.1	59.5
	Biological replicate 3	52	59.6
		20.6	58.4
		28.4	61.8
		17.6	32.6
		16.7	21.3
		52.9	50.6
		24.5	58.4
	Biological replicate 4	72.7	81.8
		69.5	76.9
		68	76
		70.3	76.9
		65.6	74.4
		59.4	74.4
		57	75.2
		68.8
