# Supplementary material for: Malaria parasites undergo a rapid and extensive metamorphosis after invasion of the host erythrocyte
Source: EMBO Rep. 2025 Apr 4;26(10):2545–73. doi: 10.1038/s44319-025-00435-3 (PMC12116788; doi:10.1038/s44319-025-00435-3)
Supplement: Supplementary file 19 — Source data Fig. 6 [file 44319_2025_435_MOESM19_ESM.zip › 6+/6A +/stats_Figure 6A.xlsx]

## Sheet: 26092018_CVO_stats_Figure 6A
A8 D30 KA_9.daf_stats
File	%, Rings & single cells & focus, single cells & focus	%, Schizontes & single cells & focus, single cells & focus	Mean Area iRBC	Median Area iRBC	Std. Dev Area iRBC	Area Mean, Rings	Area Median, Rings	Area Std. Dev., Rings	Area_Object(M01,Ch01,Tight), Mean, Schizontes & circular cells & single cells & focus	Area_Object(M01,Ch01,Tight), Median, Schizontes & circular cells & single cells & focus	Area_Object(M01,Ch01,Tight), Std. Dev., Schizontes & circular cells & single cells & focus	Area_Object(M01,Ch01,Tight), Mean, SyberG - & circular cells & single cells & focus	Area_Object(M01,Ch01,Tight), Median, SyberG - & circular cells & single cells & focus	Area_Object(M01,Ch01,Tight), Std. Dev., SyberG - & circular cells & single cells & focus	Circularity_Object Tight, Median, Schizontes	Circularity_Object Tight, MAD, Schizontes
466 30D KA_5.daf	10.2628	5.7849	74.3509	75	12.7259	77.8688	78.5556	12.0157	66.8169	66	11.1115	83.3362	83.6667	12.4094	10.2648	5.0127
466 30R KA_6.daf	8.3347	4.7122	71.0542	71.4444	13.2928	73.5255	74.5556	13.8195	66.4387	65.5556	11.0695	85.7368	86.5556	12.4548	11.3342	5.5259
466 90R KA_8.daf	12.5103	2.6435	75.4556	76.2222	12.145	77.5182	78	11.3024	64.5123	63.4444	10.9715	83.1598	83.2222	11.733	11.0349	4.989
A8 D30 KA_9.daf	7.1001	0.7574	73.7902	74.4444	12.2722	74.6631	75.3333	11.9725	65.6208	64.3333	12.532	78.4949	79	11.9608	10.722	5.1109
A8 D90 KA_2.daf	8.9133	0.6136	74.6531	74.7778	10.9984	75.1492	75.1667	10.7382	66.534	67.4444	12.2397	77.9341	78.1111	11.4362	10.3633	4.982
A8 R30 KA_4.daf	5.0304	1.1833	70.544	71.3333	13.4422	72.3023	73.7778	13.2692	63.4029	62.8333	11.6101	78.4501	78.8889	11.9993	11.0937	5.3358
A8 R90 KA_3.daf	6.5821	0.8222	71.8136	72.1111	12.0705	73.046	73.4444	11.6568	62.2171	61.3333	10.9045	77.5496	77.7778	11.3925	11.2274	5.5547
