# Supplementary material for: Malaria parasites undergo a rapid and extensive metamorphosis after invasion of the host erythrocyte
Source: EMBO Rep. 2025 Apr 4;26(10):2545–73. doi: 10.1038/s44319-025-00435-3 (PMC12116788; doi:10.1038/s44319-025-00435-3)
Supplement: Supplementary file 19 — Source data Fig. 6 [file 44319_2025_435_MOESM19_ESM.zip › 6+/6D+/ex vivo spleen_(review)_18112024.xlsx]

## Sheet: Sheet1
Retention in an ex vivo human spleen (% normalized parasitemia)
	Temps min	DMSO	RAPA
	0	100	100
	2	87.37	90.21
	2.5	92.51	97.02
	3	101.93	80
	5	88.22	74.04
	7.5	77.09	74.04
	10	71.09	74.89
	15	75.37	62.13
	20	66.81	65.53
	25	75.37	66.38
	30	62.53	57.02
	40	70.24	59.57
	47	68.52	55.32
	50	57.39	51.06
	55	65.95	50.21
